# Supplementary material for: High Prevalence of Cervical High-Risk Human Papillomavirus Harboring Atypical Genotypes in Human Immunodeficiency Virus -Infected and -Uninfected First-Generation Adult Immigrant Women Originating from Sub-Saharan Africa and Living in France
Source: J Immigr Minor Health. 2020 Aug 20;23(2):308–19. doi: 10.1007/s10903-020-01074-7 (PMC7914190; doi:10.1007/s10903-020-01074-7)
Supplement: Supplementary file 1 — (XLSX 32 kb) [file 10903_2020_1074_MOESM1_ESM.xlsx]

## Sheet: Database HPV ImmiPap
Patients ID	Age group 25-29	Age group 30-39	Age group 40-49	Age group ≥50	Age en 2018 (years)	Country of birth	Duration of residence in France (years)	HIV statut (Positive: 1/ Négative: 0)	Single	In life couple	widowed	Divorced	Unemployed (Yes:1/ No:0)	Student (Yes:1/ No:0)	Employed (Yes:1/ No:0)	Condition d'hébergement en France: Logement personnel	Condition d'hébergement en France: hébergé chez ami/parents	Condition d'hébergement en France: Hébergée par une association	Tabagisme au cours de la vie (Jamais:0/actuellement fumeur:1)	Tabagisme au cours de la vie (Si fumeur, Age du début du tabagisme)	Tabagisme au cours de la vie (Si ayant arrêté, depuis combien de temps? Moins de 6 mois: 1/ Entre 6 et un an: 2/ Plus d'un an:3)	Age at first sexual intercourse < 16	Age at first sexual intercourse 16-20	Age at first sexual intercourse > 20	Age at first sexual intercourse (years)	Number of sexual partners in the last 12 months (None:0/ One regular partner: 1/ more than 2 different sexual partners: 2)	Use of condom (Always:1 / Sometimes: 2 / Never: 3)	History of Condyloma	History of Syphilis	History of Genital gonorea	History of Chlamydia	History of Genital Herpes	Cytological results	Cytological results (Normal cytology:0/ high grade lesions :1/ low grade:2/ASCUS:3)	Any HPV (Pos: 1/ Neg: 0)	Multiple HPV (Pos: 1/ Neg: 0)	HR-HPV (Pos :1/ Neg:0)	Multiple HR-HPV (Pos: 1/ neg: 0)
001	0	1	0	0	37	Cameroun	4	1	1	0	0	0	0	0	1				0			0	1	0	16	1	3	0	0	0	0	0	0	0	1	0	0	0
002	0	0	1	0	44	Côte d'Ivoire	16	1	0	1	0	0	0	0	1				0			1	0	0	15	1	3	0	0	0	0	0	0	0	0	0	0	0
003	0	0	0	1	54	Congo	17	1	0	1	0	0	0	0	1				0			0	1	0	16	0	2	0	0	0	0	1	0	0	1	0	1	0
004	0	0	1	0	44	Central African Republic	16	1	0	0	0	1	0	0	1				NC			0	1	0	19	1	3	0	0	0	0	0	0	0	1	0	1	0
005	0	0	1	0	46	Congo	1	1	0	1	0	0	1	0	0						3	0	1	0	19	1	2	0	0	0	0	0	1	1	1	1	1	0
006	0	0	1	0	45	Ethiopia	17	1	0	0	0	1	0	0	1				NC			0	1	0	18	1	1	0	0	0	0	0	0	0	1	0	1	0
007	1	0	0	0	29	Cameroun	14	0	1	0	0	0	0	1	0				NC			0	0	1	22	0	2	0	0	0	0	0	1	3	1	0	0	0
008	0	0	1	0	45	Côte d'Ivoire	6	1	0	1	0	0	0	0	1				0			0	1	0	18	1	3	0	0	0	0	1	0	0	0	0	0	0
009	0	0	1	0	41	Central African Republic	10	1	0	1	0	0	0	0	1				0			0	1	0	20	1	2	0	0	0	0	0	0	0	1	1	1	0
010	0	0	1	0	49	Congo	15	1	0	1	0	0	1	0	0				NC			0	1	0	19	1	2	0	0	0	0	0	0	0	1	0	1	0
011	0	0	0	1	50	Rwanda	19	0	1	0	0	0	0	0	1				NC			0	1	0	20	1	2	0	0	0	0	0	0	0	0	0	0	0
012	1	0	0	0	24	Angola	3	0	1	0	0	0	0	1	0				NC			0	1	0	18	1	2	0	0	0	0	0	0	0	0	0	0	0
013	0	1	0	0	31	Guinea	8	1	0	1	0	0	0	0	1				NC			0	0	1	22	1	2	0	0	0	0	0	0	0	1	1	1	1
014	0	1	0	0	31	Congo	6	1	0	1	0	0	1	0	0				0			0	1	0	17	1	3	0	0	0	0	0	0	0	1	0	1	0
015	0	0	0	1	58	Togo	15	1	1	0	0	0	0	0	1				0			1	0	0	15	0	2	0	0	0	0	0	0	0	1	0	1	0
016	0	0	1	0	47	Congo	14	1	0	1	0	0	1	0	0				NC			0	1	0	18	1	2	0	0	0	0	0	0	0	1	0	1	0
017	0	0	0	1	58	Congo	2	1	0	0	0	1	1	0	0				0			0	1	0	16	0	2	0	0	0	0	0	0	0	1	0	0	0
018	0	1	0	0	32	Cameroun	9	0	1	0	0	0	0	1	0				NC			0	1	0	16	1	2	0	0	0	0	0	0	0	1	0	0	0
019	0	1	0	0	32	Rwanda	17	1	1	0	0	0	0	0	1				0			0	1	0	17	1	2	0	0	0	0	0	0	0	0	0	0	0
020	0	1	0	0	37	Congo	1	1	1	0	0	0	1	0	0				NC			0	1	0	19	0	2	0	0	0	0	0	0	0	0	0	0	0
021	0	0	1	0	42	Côte d'Ivoire	17	1	1	0	0	0	0	0	1				NC			1	0	0	14	1	1	0	0	0	0	0	0	0	0	0	0	0
022	0	1	0	0	34	Cameroun	27	1	0	0	0	1	1	0	0					NC		0	0	1	22	0	3	0	0	0	0	0	0	0	0	0	0	0
023	0	0	1	0	42	Angola	7	1	1	0	0	0	1	0	0				NC			0	1	0	17	1	2	0	0	0	0	0	0	0	0	0	0	0
024	0	1	0	0	39	Congo	1	1	0	1	0	0	1	0	0				0			0	0	1	22	1	1	0	0	0	0	0	0	0	1	0	0	0
025	0	1	0	0	38	Cameroun	1	1	0	1	0	0	1	0	0				0			0	1	0	18	1	3	0	0	0	0	0	1	2	1	0	1	0
026	0	0	0	1	66	Central African Republic	13	1		0	0	1	1	0	0				0			0	1	0	20	0	1	0	0	0	0	0	1	3	1	1	1	0
027	0	0	0	1	62	Cameroun	1	0	1	0	0	0	1	0	0				NC			0	1	0	18	0	2	0	0	0	0	0	0	0	1	0	1	0
028	0	0	1	0	48	Mauritania	17	1	0	1	0	0	0	0	1				NC			0	1	0	18	1	2	0	0	0	0	0	0	0	0	0	0	0
029	0	1	0	0	32	Gabon	1	1	1	0	0	0	1	0	0				NC			1			15	0	1	0	0	0	0	0	1	2	1	1	1	1
030	1	0	0	0	29	Congo	1	1	1	0	0	0	1	0	0			oui	0			0	1	0	19	0	3	0	0	0	0	0	0	0	1	1	1	1
031	0	1	0	0	31	Central African Republic	1	1	1	0	0	0	1	0	0		oui		0			0	1	0	17	2	3	0	0	0	0	0	0	0	1	1	1	0
032	0	1	0	0	30	Congo	2	0	1	0	0	0	1	0	0				NC			0	0	1	21	1	2	0	0	0	1	0	0	0	0	0	0	0
033	0	1	0	0	37	Rwanda	12	1	1	0	0	0	0	0	1				NC			1	0	0	15	1	2	0	0	0	0	0	0	0	1	1	1	1
034	0	0	1	0	47	Burundi	20	1	0	1	0	0	1	0	0				NC			0	1	0	20	1	2	0	0	0	0	0	0	0	0	0	0	0
035	0	0	0	1	57	Central African Republic	28	1	0	1	0	0	0	0	1				0			0	1	0	18	0	3	0	0	0	0	0	0	0	1	0	1	0
036	0	1	0	0	36	Mali	7	0	1	0	0	0	0	0	1				NC			0	1	0	17	1	2	0	0	0	0	0	0	0	0	0	0	0
037	0	0	0	1	53	Angola	1	0	1	0	0	0	1	0	0				NC			0	1	0	18	1	2	0	0	0	0	0	0	0	1	0	1	0
038	1	0	0	0	29	Congo	5	1	1	0	0	0	0	0	1	oui					3	0	1	0	17	0	2	0	0	0	0	0	0	0	0	0	0	0
039	0	1	0	0	35	Nigeria	2	0	0	1	0	0	1	0	0				NC			0	0	1	25	0	2	0	0	0	0	0	0	0	1	0	1	0
040	0	1	0	0	31	Nigeria	8	0	0	1	0	0	1	0	0				NC			0	1	0	20	1	2	0	0	0	0	0	0	0	1	1	1	1
041	0	0	1	0	47	Congo	16	0	0	1	0	0	1	0	0				NC			0	1	0	18	1	2	0	0	0	0	0	0	0	0	0	0	0
042	0	1	0	0	31	Congo	16	1	0	1	0	0	0	0	1				0			0	1	0	18	1	3	0	0	0	0	0	0	0	1	0	1	0
043	0	0	1	0	49	Congo	10	1	0	0	1	0	1	0	0				0			0	1	0	18	1	3	0	0	0	0	0	0	0	1	1	1	0
044	0	0	1	0	42	Côte d'Ivoire	15	1	1	0	0	0	1	0	0				NC			0	1	0	17	1	2	0	0	0	0	0	1	2	1	1	1	1
045	1	0	0	0	28	France	28	0	1	0	0	0	1	0	0				NC			0	0	1	25	1	2	0	0	0	0	0	0	0	1	0	0	0
046	0	0	1	0	45	Congo	15	0	0	0	0	1	1	0	0				NC			0	1	0	17	1	2	0	0	0	0	0	0	0	1	0	1	0
047	0	0	0	1	65	Senegal	32	1	1	0	0	0	1	0	0				0			1			12	1	2	0	0	0	0	0	0	0	1	0	1	0
048	0	1	0	0	38	Côte d'Ivoire	5	1	0	1	0	0	1	0	0				0			0	1	0	19	1	3	0	0	0	0	0	1	1	1	1	1	1
049	0	0	1	0	47	Congo	3	1	1	0	0	0	1	0	0					NC		0	1	0	18	0	3	0	0	0	0	0	1	3	0	0	0	0
050	0	0	1	0	44	Cameroun	14	1	0	0	0	1	1	0	0		oui		0			0	1	0	18	0	1	0	0	0	0	0	0	0	1	0	1	0
